# Supplementary material for: Association of Fish Oil Supplementation with Risk of Coronary Heart Disease in Individuals with Diabetes and Prediabetes: A Prospective Study in the UK Biobank
Source: Nutrients. 2023 Jul 17;15(14):3176. doi: 10.3390/nu15143176 (PMC10386642; doi:10.3390/nu15143176)
Supplement: Supplementary file 1 [file nutrients-15-03176-s001.zip]

Archive with 1 entries (1 files):
- nutrients-2464217-supplementary.pdf
